# Supplementary material for: Novel Brønsted Acid Catalyzed C-C Bond Activation and α-Alkylation of Ketones
Source: Molecules. 2024 Sep 9;29(17):4266. doi: 10.3390/molecules29174266 (PMC11397341; doi:10.3390/molecules29174266)
Supplement: Supplementary file 1 [file molecules-29-04266-s001.zip]

Archive with 1 entries (1 files):
- molecules-3156082-supplementary.pdf
